# Supplementary material for: Differential Responses of Fungal Community Diversity and Soil Environmental Variables to Freeze–Thaw Disturbance in Seasonally Frozen Soil
Source: J Fungi (Basel). 2026 Mar 16;12(3):213. doi: 10.3390/jof12030213 (PMC13028596; doi:10.3390/jof12030213)
Supplement: Supplementary file 1 [file jof-12-00213-s001.zip]

Archive with 4 entries (4 files):
- Legends for Supplementary Materials.pdf
- Table S1:Statistical analysis of optimized sequence information after quality control.xlsx
- Table S2:Diversity index and significance test for inter-group differences.xlsx
- Table S3:T-test for the soil fungal bundance differences between the two groups during the three freeze-thaw stages.xlsx
