# Supplementary material for: Differential Responses of Fungal Community Diversity and Soil Environmental Variables to Freeze–Thaw Disturbance in Seasonally Frozen Soil
Source: J Fungi (Basel). 2026 Mar 16;12(3):213. doi: 10.3390/jof12030213 (PMC13028596; doi:10.3390/jof12030213)
Supplement: Supplementary file 1 [file jof-12-00213-s001.zip › Table S1:Statistical analysis of optimized sequence information after quality control.xlsx]

## Sheet: Sample information statistics
Sample	Seq_num	Base_num	Mean_length	Min_length	Max_length	Seq_rarefied	OTU_num
FS_1	70017	17765063	253.725	163	525	65951	427
FS_2	79506	19449327	244.627	174	528	65951	457
FS_3	76931	19642796	255.33	134	530	65951	471
FTS1_1	74341	18813869	253.075	73	534	65951	545
FTS1_2	66422	17068651	256.973	166	538	65951	389
FTS1_3	73395	18438946	251.229	118	538	65951	467
FTS2_1	87021	21420112	246.149	136	509	65951	416
FTS2_2	85071	21754602	255.723	103	526	65951	644
FTS2_3	93069	23619279	253.782	69	530	65951	486
FTS3_1	78050	19653498	251.807	150	530	65951	549
FTS3_2	83486	21084159	252.547	118	535	65951	589
FTS3_3	88184	22035383	249.88	170	529	65951	595
FTS4_1	92459	22826478	246.882	130	520	65951	463
FTS4_2	84468	21628901	256.06	73	526	65951	517
FTS4_3	87092	22024614	252.889	145	530	65951	435
TS_1	87565	21572069	246.355	141	530	65951	544
TS_2	80564	20394490	253.146	136	536	65951	543
TS_3	84943	21409217	252.042	118	538	65951	605
Total	1472584	370601454				1187118	9142
Mean			251.79	128.722	529.556
1. Seq_num represents the number of optimized sequences after quality control and splicing of the paired-end sequences. 2. Base_num represents the total number of bases in the optimized sequences. 3. Mean_length, Min_length, and Max_length represent the average length, the shortest length, and the longest length of the optimized sequences, respectively. 4. Seq_rarefied represents the minimum samp…

## Sheet: Raw sequence information
Amplified Region	Insert size(bp)	Sequencing Length	Raw Reads	Total Base(bp)
ITS1F_ITS2R	350	PE300	1509812	452943600
Column 2: Insert fragment length. Column 4: Number of raw sequences (single-end only; the number for paired-end reads should be doubled). Column 5: Total number of bases (single-end only; the total bases for paired-end reads should be doubled).
