# Supplementary material for: Differential Responses of Fungal Community Diversity and Soil Environmental Variables to Freeze–Thaw Disturbance in Seasonally Frozen Soil
Source: J Fungi (Basel). 2026 Mar 16;12(3):213. doi: 10.3390/jof12030213 (PMC13028596; doi:10.3390/jof12030213)
Supplement: Supplementary file 1 [file jof-12-00213-s001.zip › Table S2:Diversity index and significance test for inter-group differences.xlsx]

## Sheet: Inter-group differences test
Sample	Chao	Simpson
	Mean ± Sd
FS	503.37±21.74	0.14±0.07
FTS1	523.73±85.03	0.15±0.04
FTS2	575.67±110.96	0.20±0.05
FTS3	555.44±37.01	0.19±0.04
FTS4	527.44±29.98	0.18±0.01
TS	630.93±26.23	0.11±0.03
	P_value
FS-FTS1	0.7226	0.7359
FS-FTS2	0.3764	0.2334
FS-FTS3	0.346972	0.8353
FS-FTS4	0.3288	0.3573
TS-FS	0.003274	0.5645
FTS1-FTS2	0.5572	0.2251
FTS1-FTS3	0.09924	0.4751
FTS1-FTS4	0.9486	0.3453
FTS1-TS	0.1516	0.222
FTS2-FTS3	0.3398	0.0956
FTS2-FTS4	0.5344	0.5032
FTS2-TS	0.4819	0.04572
FTS3-FTS4	0.51064	0.1406
FTS3-TS	0.4076	0.046
FTS4-TS	0.01126	0.04817
Multi_Sample	0.08562	0.1271
