# Supplementary material for: Differential Responses of Fungal Community Diversity and Soil Environmental Variables to Freeze–Thaw Disturbance in Seasonally Frozen Soil
Source: J Fungi (Basel). 2026 Mar 16;12(3):213. doi: 10.3390/jof12030213 (PMC13028596; doi:10.3390/jof12030213)
Supplement: Supplementary file 1 [file jof-12-00213-s001.zip › Table S3:T-test for the soil fungal bundance differences between the two groups during the three freeze-thaw stages.xlsx]

## Sheet: Genus
Genus	FS-Mean(%)	FS-Sd(%)	FTS-Mean(%)	FTS-Sd(%)	TS-Mean(%)	TS-Sd(%)	FS-FTS					FTS-TS					FS-TS
							P_value	Lower ci	Upper ci	Effectsize	Fold Change	P_value	Lower ci	Upper ci	Effectsize	Fold Change	P_value	Lower ci	Upper ci	Effectsize	Fold Change
Piloderma	17.61	21.15	27.9	18.04	23.53	16.92	0.4058	-36.16	15.58	-10.29	1.58433	0.7106	-20.55	29.29	4.37	1.18572	0.7245	-49.34	37.5	-5.92	1.33617
Hygrophorus	14.24	24.66	11.4	17.81	17.49	15.84	0.8208	-23.69	29.37	2.84	0.800562	0.5994	-30.52	18.34	-6.09	0.651801	0.857	-50.23	43.73	-3.25	1.22823
Mortierella	6.996	2.342	6.2	2.533	5.917	2.17	0.6306	-2.697	4.289	0.796	0.886221	0.8624	-3.176	3.742	0.283	1.04783	0.5898	-4.039	6.197	1.079	0.845769
Russula	2.489	2.493	7.104	9.256	5.054	4.996	0.4192	-16.57	7.336	-4.615	2.85416	0.722	-10.13	14.23	2.05	1.40562	0.4707	-11.52	6.385	-2.565	2.03053
Podila	3.731	0.5492	4.76	3.203	5.098	3.631	0.5986	-5.149	3.091	-1.029	1.2758	0.8752	-4.902	4.226	-0.338	0.933699	0.5542	-7.254	4.52	-1.367	1.36639
Oidiodendron	7.947	7.416	3.653	1.793	3.548	0.7693	0.06813	-0.369	8.957	4.294	0.45967	0.9238	-2.233	2.443	0.105	1.02959	0.3646	-7.553	16.35	4.399	0.446458
Cortinarius	1.12	1.52	3.139	5.892	2.662	3.551	0.5761	-9.623	5.585	-2.019	2.80268	0.897	-7.327	8.281	0.477	1.17919	0.5273	-7.734	4.65	-1.542	2.37679
Solicoccozyma	2.114	1.33	2.405	0.7819	2.371	0.513	0.6212	-1.53	0.948	-0.291	1.13765	0.9455	-1.008	1.076	0.034	1.01434	0.7707	-2.542	2.028	-0.257	1.12157
Inocybe	5.912	6.677	0.6093	0.9735	1.946	2.079	0.01088	1.443	9.162	5.303	0.103062	0.111	-3.026	0.3523	-1.337	0.313104	0.3816	-7.244	15.18	3.966	0.329161
Sebacina	3.393	2.957	1.055	1.314	1.845	1.268	0.04981	0.001964	4.674	2.338	0.310934	0.3661	-2.613	1.033	-0.79	0.571816	0.4515	-3.609	6.705	1.548	0.543767
Penicillium	1.287	0.556	1.566	0.7559	1.427	0.7468	0.5626	-1.295	0.7372	-0.279	1.21678	0.7798	-0.9132	1.191	0.139	1.09741	0.8067	-1.632	1.352	-0.14	1.10878
Cladophialophora	1.531	0.6852	1.343	1.072	1.414	0.4877	0.7803	-1.237	1.613	0.188	0.877204	0.9149	-1.472	1.33	-0.071	0.949788	0.8211	-1.231	1.465	0.117	0.923579
Saitozyma	1.017	0.8562	1.252	0.9206	1.114	0.7404	0.696	-1.505	1.035	-0.235	1.23107	0.8145	-1.11	1.386	0.138	1.12388	0.8897	-1.911	1.717	-0.097	1.09538
1. Mean(%) represents the average relative abundance of the species in different groups. 2. Sd(%) is the standard deviation. 3. P_value is the statistical value used to determine the significance of the difference. when P_value ≤ 0.05, the difference is significant. 4. Lower_ci is the lower limit of the confidence interval. 5. Upper_ci is the upper limit of the confidence interval. 6. Effectsize …

## Sheet: Phylum
Phylum	FS-Mean(%)	FS-Sd(%)	FTS-Mean(%)	FTS-Sd(%)	TS-Mean(%)	TS-Sd(%)	FS-FTS					FTS-TS					FS-TS
							P_value	Lower ci	Upper ci	Effectsize	Fold Change	P_value	Lower ci	Upper ci	Effectsize	Fold Change	P_value	Lower ci	Upper ci	Effectsize	Fold Change
Basidiomycota	59.85	11.02	66.2	8.606	65.76	10.17	0.516	-17.85	3.152	-6.756	1.1061	0.9399	-11.92	12.8	0.44	1.00669	0.5326	-29.95	18.13	-5.91	1.09875
Ascomycota	26.62	13.45	18.81	4.625	17.88	5.104	0.4273	-3.685	23.11	7.795	0.706612	0.7642	-5.627	7.487	0.93	1.05201	0.3522	-14.32	31.8	8.74	0.671675
Mortierellomycota	11.98	2.321	13.22	5.782	15.1	7.503	0.8286	-5.333	2.331	-1.345	1.10351	0.6407	-10.36	6.597	-1.88	0.875497	0.5293	-15.71	9.469	-3.12	1.26043
Mucoromycota	0.468	0.6616	0.1458	0.1384	0.1506	0.1179	0.8284	-0.1221	1.097	0.3223	0.311538	0.957	-0.1937	0.1841	-0.0048	0.968127	0.4592	-0.7598	1.395	0.3174	0.321795
1. Mean(%) represents the average relative abundance of the species in different groups. 2. Sd(%) is the standard deviation. 3. P_value is the statistical value used to determine the significance of the difference. when P_value ≤ 0.05, the difference is significant. 4. Lower_ci is the lower limit of the confidence interval. 5. Upper_ci is the upper limit of the confidence interval. 6. Effectsize …
